# Supplementary material for: The Role of Sulphonic and Phosphoric Pendant Groups on the Diffusion of Monovalent Ions in Polyelectrolyte Membranes: A Molecular Dynamics Study
Source: Membranes (Basel). 2021 Nov 28;11(12):940. doi: 10.3390/membranes11120940 (PMC8703909; doi:10.3390/membranes11120940)
Supplement: Supplementary file 1 [file membranes-11-00940-s001.zip]

Archive with 1 entries (1 files):
- membranes-1474718-supplementary.pdf
